# Supplementary material for: Upregulation of astroglial connexin 30 impairs hippocampal synaptic activity and recognition memory
Source: PLoS Biol. 2023 Apr 11;21(4):e3002075. doi: 10.1371/journal.pbio.3002075 (PMC10089355; doi:10.1371/journal.pbio.3002075)
Supplement: S1 Data — (XLSX) [file pbio.3002075.s001.xlsx]

## Sheet: Fig1
	Fig 1C					Fig 1F
	Percentage of positive cells (%)					Cx30 quantification (%)
	AAV-GFAP-GFP		AAV-GFAP-Cx30			AAV-GFAP-GFP	AAV-GFAP-Cx30
	GFP+/S100	S100/GFP+	GFP+/S100	S100/GFP+		94.9878	142.472
	93.8272	98.6	100	100		78.4032	121.771
	100	100	92.5926	98.5		92.714	219.722
	86.8421	99.9	95.4545	100		93.0538	214.426
	100	100	97.541	99		115.992	99.1835
	93.4211	100	100	98		112.096	140.971
						121.274	136.795
						105.563	103.052
						125.16	158.322
						112.253	163.02
						98.1599	149.953
						82.9514	144.345
						89.7182	140.229
						77.6732	187.497
							166.304
							118.461
							161.291
							148.958

## Sheet: Fig2
	Fig 2B
	Current (pA)	Voltage (mV)												Voltage (mV)
		AAV GFAP-GFP												AAV GFAP-Cx30
	-190	-5965.58	-3190.92	-5932.62	-2734.38	-4826.66	-4203.49	-2293.7	-3919.07	-3826.29	-2739.87	-2619.02		-4088.09	-5794.4	-5620.73	-3065.8	-7292.48	-7684.94	-7597.05	-8613.28
	-180	-5415.65	-2841.19	-5403.44	-2443.24	-4403.69	-3906.25	-2067.26	-3574.83	-3433.23	-2466.43	-2302.25		-3809.66	-5187.64	-5162.35	-2747.8	-6594.24	-7041.02	-6882.93	-7863.77
	-170	-4877.32	-2513.43	-4885.25	-2195.43	-3980.71	-3536.38	-1848.14	-3277.59	-3041.38	-2221.07	-2056.27		-3438.47	-4611.02	-4548.95	-2511.6	-5902.1	-6348.88	-6181.64	-7199.1
	-160	-4345.7	-2198.49	-4386.6	-1943.36	-3551.03	-3160.4	-1624.76	-2926.64	-2682.5	-1973.88	-1841.43		-3115.7	-3981.63	-4088.75	-2272.34	-5242.31	-5610.35	-5498.66	-6555.79
	-150	-3816.53	-1898.19	-3869.63	-1683.96	-3129.88	-2707.52	-1416.63	-2583.01	-2294.31	-1721.8	-1622.31		-2727.89	-3441.65	-3573.61	-2058.72	-4564.82	-4901.73	-4791.26	-5865.48
	-140	-3280.64	-1603.39	-3378.91	-1433.72	-2700.81	-2263.79	-1213.38	-2230.83	-1940.31	-1478.27	-1417.24		-2322.2	-2845.35	-3023.07	-1812.74	-3910.52	-4271.24	-4088.13	-5160.52
	-130	-2745.97	-1277.47	-2888.18	-1193.24	-2277.83	-1872.56	-1004.64	-1875.61	-1577.76	-1226.81	-1199.95		-1911.72	-2302.77	-2521.97	-1564.33	-3242.8	-3578.49	-3400.88	-4462.89
	-120	-2214.36	-1002.81	-2387.7	-934.448	-1814.58	-1491.7	-798.34	-1500.24	-1216.43	-968.018	-977.173		-1484.04	-1775.46	-2047.12	-1286.62	-2586.67	-2871.09	-2694.09	-3775.02
	-110	-1668.09	-714.722	-1869.51	-674.438	-1380.62	-1084.59	-596.313	-1113.28	-878.296	-729.37	-743.408		-1051.69	-1232.28	-1544.8	-1011.96	-1932.37	-2212.52	-1988.53	-3125.61
	-100	-1133.42	-427.856	-1370.85	-407.104	-933.838	-678.101	-396.729	-707.397	-528.564	-486.45	-516.968		-622.398	-674.646	-1079.71	-718.994	-1275.02	-1530.76	-1283.57	-2440.19
	-90	-585.327	-139.16	-845.337	-126.343	-485.229	-246.582	-203.857	-305.176	-167.236	-246.582	-281.982		-179.249	-105.499	-635.986	-429.077	-626.221	-870.361	-568.848	-1745.61
	-80	-37.8418	148.315	-347.29	166.016	-19.5312	203.857	-15.2588	118.408	199.585	-2.44141	-39.0625		270.282	478.024	-188.599	-128.784	25.6348	-245.972	133.667	-1088.26
	-70	488.281	442.505	178.223	469.36	405.273	659.79	180.664	543.213	571.289	256.348	193.481		727.603	1074	228.882	181.274	649.414	401.611	833.13	-420.532
	-60	1031.49	738.525	703.125	794.678	844.727	1143.19	375.977	969.238	940.552	500.488	426.025		1205.92	1674.36	645.142	493.774	1296.39	1038.82	1531.37	233.154
	-50	1571.04	1020.51	1250	1127.32	1326.9	1651	565.186	1425.78	1318.36	742.188	675.659		1684.24	2255.73	1050.42	808.716	1947.02	1642.46	2238.77	910.034
	-40	2099.61	1328.74	1799.93	1491.09	1790.16	2171.63	755.615	1850.59	1701.66	1001.59	903.32		2155.75	2835.49	1477.05	1131.59	2593.99	2244.26	2924.8	1576.54
	-30	2642.21	1616.21	2340.7	1879.88	2223.51	2689.21	952.148	2284.55	2094.73	1231.69	1146.85		2641.23	3449.55	1857.91	1455.69	3223.27	2860.72	3616.33	2230.83
	-20	3170.17	1945.8	2890.01	2253.42	2644.04	3208.01	1151.73	2727.05	2451.78	1478.88	1378.78		3143.37	4058.64	2262.57	1804.81	3861.08	3444.82	4308.47	2890.01
	-10	3690.8	2222.29	3441.77	2670.29	2957.76	3668.82	1357.42	3159.18	2830.81	1732.79	1608.89		3669.52	4685.06	2666.63	2147.83	4470.21	4016.72	5006.1	3544.31
	0	4196.78	2523.8	4000.24	3102.42	3347.78	4177.86	1550.29	3544.92	3219.6	1981.81	1840.82		4209.08	5317.59	3107.3	2493.9	5106.2	4573.36	5665.28	4212.65
	10	4713.13	2877.2	4561.16	3489.38	3762.82	4668.58	1759.03	3925.17	3621.83	2222.9	2081.91		4784.87	5948.54	3466.8	2849.12	5743.41	5136.11	6320.8	4875.49
	20	5221.56	3184.81	5128.17	3955.69	4193.12	5159.3	1957.4	4339.6	4024.66	2460.33	2293.7		5379.77	6609.67	3846.44	3179.32	6372.68	5682.37	6974.49	5501.1
	30	5740.97	3452.76	5697.63	4425.66	4630.13	5669.56	2205.81	4733.28	4384.16	2706.91	2536.01		5990.05	7270.69	4125.37	3532.1	6986.08	6191.41	7645.26	6163.94
	40	6266.48	3764.65	6271.97	4852.29	5045.17	6145.63	2424.32	5057.37	4767.46	2948.61	2741.09		6615.7	7921.1	4585.57	3881.23	7580.57	6665.04	8289.79	6836.55
	50	6781.62	4042.97	6855.47	5284.42	5494.38	6611.33	2666.02	5386.35	5149.54	3203.12	2994.38		7343.46	8586.88	4921.26	4247.44	8169.56	7174.68	8942.26	7487.79
	Fig 2C
		Membrane potential (mV)			Membrane resistance (MΩ)
		AAV GFAP-GFP	AAV GFAP-Cx30		AAV GFAP-GFP	AAV GFAP-Cx30
		-89	-84.5		AAV GFAP-GFP	AAV GFAP-Cx30
		-81.8	-86		15	2
		-87.8	-82.2		11	2.2
		-89	-80		4	1
		-80	-82.8		4.3	0.6
		-85.5	-78		13	2.5
		-86	-79		3	6.4
		-85.7	-87		9	3.5
		-83.2			7	2.2
		-80			4
		-85			7.2
					4.6
	Fig 2D
		Number of cells
		AAV GFAP-GFP	AAV GFAP-Cx30
		59	53
		29	57
		34	60
		44	74
		30	51
		22	56
		47	48
		56	64
		33	45
		38
		36

## Sheet: Fig3
	Fig 3A
		fiber voley (mV)	fEPSCs slope (mV/ms)								fEPSCs slope (mV/ms)
			AAV GFAP-GFP								AAV GFAP-Cx30
		0.15	0.242498	0.262809	0.177426	0.217796	0.275676	0.277204	0.124504		0.0956349	0.120185	0.174931	0.116788	0.0712589	0.170689	0.239622	0.152214
		0.2	0.380957	0.35692	0.268613	0.310178	0.406722	0.362115	0.197808		0.076964	0.171091	0.31007	0.170344	0.108889	0.333091	0.353059	0.201142
		0.25	0.463805	0.416524	0.425936	0.40357	0.564996	0.424121	0.291755		0.124544	0.210498	0.415784	0.249568	0.13846	0.468728	0.405146	0.268273
		0.3	0.474836	0.481382	0.545161	0.530144	0.658394	0.377369	0.381059		0.175085	0.22657	0.447868	0.264736	0.18879	0.571536	0.491012	0.301832
		0.35	0.663125	0.53029	0.629321	0.768053	0.703303	0.530726	0.432098		0.246657	0.271678	0.466722	0.272899	0.212145	0.689538	0.540592	0.310975
	Fig 3B							Fig 3C
		PPF							mEPSC amp. (mV)			mEPSC freq. (Hz)
		AAV GFAP-GFP	AAV GFAP-Cx30						AAV GFAP-GFP	AAV GFAP-Cx30		AAV GFAP-GFP	AAV GFAP-Cx30
		1.36659	1.6515						-8.74333	-12.0333		2.10504	1.19829
		1.50562	1.7493						-8.93931	-10.0792		3.61803	1.07964
		1.49182	1.84015						-14.2211	-9.32192		2.7931	0.49438
		1.89589	2.15906						-8.36552	-13.8357		3.10936	2.3343
		2.00944	2.06896						-11.4637	-11.3989		2.43233	1.62389
		1.82413	1.98988						-11.0278			2.45993
		1.36804	1.95379
		1.69632	2.03924						mIPSC amp. (mV)			mIPSC freq. (Hz)
		1.72837	1.55663						AAV GFAP-GFP	AAV GFAP-Cx30		AAV GFAP-GFPcre	AAV GFAP-Cx30
		1.5228	1.67699						5.63666	10.1193		2.06415	1.75551
		1.66997							6.96923	7.46961		2.12594	1.49259
									12.9076	7.34018		3.11788	2.83779
									8.35675	7.47559		1.01111	1.42254
									9.53999	10.9147		2.55894	2.4089
									7.41152			2.60984
	Fig 3D
		fEPSC amplitude (%inhibition)
		AAV GFAP-GFP	AAV GFAP-Cx30
		58.3641	56.4699
		38.6327	49.5483
		62.9306	36.0498
		63.5575	34.2739
		34.3988	64.596
		30.4303	44.2012
		41.3127	53.9947
		29.8807	55.3788
		39.9489	35.2731
		53.9257	40.6759
		32.5545	56.0842
		42.062	75.5364
		41.1577	48.4809
		40.4797	48.9097
		23.1211	56.2353
		34.2559	53.1019
		44.6846	43.5211
			42.7526
			55.5014

## Sheet: Fig4
	Fig 4A
	Time	fEPSCs slope (mV/ms)											fEPSCs slope (mV/ms)
		AAV GFAP-GFP											AAV GFAP-Cx30
	-10	85.5728	107.552	99.7661	103.069	85.101	81.264	108.287	99.7523	100.156			81.3868	72.61	97.0074	88.3949	124.49	92.2995	126.767	92.6583	118.874
	-9	88.0876	105.953	109.963	90.2954	86.2111	98.7264	101.765	98.0476	101.658			100.735	90.0921	97.2517	120.323	105.627	86.841	84.2758	94.6496	75.4952
	-8	95.1276	112.734	98.7821	96.0125	83.2104	93.5687	125.856	103.344	90.7932			98.4446	87.4808	100.451	80.3666	97.6208	94.3903	99.6598	102.057	90.3695
	-7	95.7137	91.8126	102.052	98.3637	94.6225	92.4594	95.3001	92.2325	105.191			100.26	94.8611	95.4022	79.3289	92.2161	91.4492	135.24	109.453	97.4577
	-6	92.9421	96.0075	96.8148	106.805	97.4232	100.201	69.3679	99.4557	103.336			102.888	101.909	99.1081	101.203	89.1569	100.653	101.126	78.3527	70.4111
	-5	98.4769	92.221	100.063	103.745	103.049	102.526	67.3223	97.6555	98.204			100.998	107.906	97.4269	87.5132	98.8083	96.4353	127.095	110.639	113.841
	-4	105.538	90.2564	98.2981	102.382	109.797	103.999	86.7261	102.184	102.449			107.054	102.359	103.888	120.376	93.2037	109.743	89.1344	114.512	103.008
	-3	112.136	84.1903	102.927	95.9986	114.202	108.525	89.2297	95.5831	90.4822			95.0416	111.032	103.959	105.744	102.961	109.272	74.931	88.8469	99.6805
	-2	112.615	109.408	94.5531	97.8737	109.023	112.307	115.343	106.733	102.137			107.716	118.307	97.6359	101.175	95.8488	101.252	91.0372	114.7	134.401
	-1	112.931	109.208	97.0682	105.996	119.4	106.195	143.628	104.84	103.435			103.548	112.388	107.124	111.262	100.483	118.484	70.4318	92.4904	98.0982
	0	268.287	204.423	338.908	505.944	252.066	201.575	357.508	360.076	483.311			247.451	268.311	349.193	180.983	192.087	305.136	296.362	320.703	304.732
	1	197.269	184.897	266.791	292.583	146.073	139.694	173.925	257.002	373.728			231.794	198.619	267.41	140.255	138.051	221.253	172.181	143.793	202.033
	2	168.108	153.177	199.685	225.948	121.492	129.129	139.785	208.754	292.648			213.874	196.206	224.675	124.086	128.445	204.486	136.465	119.982	175.167
	3	161.531	173.834	175.001	204.78	118.141	130.115	139.253	194.696	244.107			188.85	203.678	203.388	103.151	128.768	193.75	114.992	126.724	143.119
	4	154.625	155.719	163.317	204.479	119.393	133.186	167.66	194.838	213.323			194.65	198.321	191.883	119.23	130.553	182.459	127.487	126.587	147.553
	5	157.759	186.245	156.45	205.801	120.815	137.991	134.778	189.085	208.771			190.808	196.866	187.263	134.847	120.481	189.683	132.665	113.865	141.292
	6	156.293	189.841	149.142	205.192	122.581	139.347	155.792	180.092	194.564			170.501	216.75	163.345	136.396	112.991	182.638	134.019	61.5286	114.76
	7	156.419	159.375	163.659	193.972	125.385	131.209	182.885	182.489	191.5			181.862	201.482	169.379	138.967	114.926	176.453	123.724	130.572	115.367
	8	158.287	175.9	168.945	200.945	133.271	120.21	213.891	181.405	197.304			173.01	206.21	166.213	124.58	128.532	180.043	138.169	118.051	121.585
	9	157.217	198.704	154.344	194.485	123.969	123.154	224.223	180.237	180.728			169.713	204.513	161.787	105.931	125.524	173.911	141.929	169.745	122.68
	10	158.828	186.795	149.561	196.046	130.899	132.76	216.524	182	172.886			162.133	182.639	150.966	120.519	113.843	173.854	119.87	100.646	115.44
	11	164.702	217.296	152.78	190.377	138.18	141.104	237.892	173.81	168.314			160.37	188.894	151.742	136.788	106.414	176.382	92.3686	104.922	103.695
	12	156.78	186.146	143.512	188.268	128.067	130.405	265.173	172.391	165.967			176.878	184.673	148.933	126.999	107.744	174.868	53.0157	103.544	130.143
	13	154.573	174.069	143.859	189.832	127.493	131.442	256.907	172.288	167.204			179.193	184.671	149.374	125.15	107.293	176.423	55.9326	97.1606	119.64
	14	157.102	148.133	150.852	201.744	124.283	133.097	225.834	175.971	178.025			167.246	191.98	151.827	135.774	106.135	175.842	87.442	110.14	150.087
	15	168.185	209.935	153.808	193.271	123.029	132.867	209.557	169.818	169.223			165.278	189.737	153.356	122.957	108.699	176.115	107.37	129.875	74.2805
	16	163.803	197.271	160.002	189.721	120.909	137.386	241.32	167.251	179.997			154.48	189.462	148.366	151.214	106.317	166.18	128.216	102.4	92.7832
	17	169.027	184.857	149.862	182.627	131.197	136.3	241.262	175.104	166.293			168.482	185.007	148.301	137.026	106.122	157.491	140.742	85.0977	85.1778
	18	169.142	238.5	143.951	184.158	129.518	141.246	217.752	172.885	185.784			179.388	177.576	140.215	141.892	108.882	156.592	143.925	47.0904	96.1683
	19	165.1	191.871	145.168	184.61	134.478	142.264	266.411	173.006	173.538			163.072	173.137	140.122	139.936	106.687	159.849	146.041	101.959	151.678
	20	169.51	192.165	142.326	182.451	143.254	140.203	215.742	167.394	161.289			150.052	175.135	137.127	126.494	106.464	168.274	140.152	130.346	131.314
	21	163.151	179.209	158.184	182.391	142.033	138.873	241.108	165.665	173.398			163.693	172.889	138.36	119.96	110.068	160.5	145.996	85.1523	89.916
	22	165.434	164.199	144.91	182.193	134.859	138.816	252.853	166.567	157.155			143.299	172.315	137.223	134.036	106.864	164.966	140.546	84.3868	108.063
	23	170.114	168.513	142.892	188.07	138.968	138.916	237.586	173.863	164.683			123.548	174.929	138.722	143.287	108.61	156.418	129.467	116.591	91.0349
	24	168.882	167.595	159.143	183.727	125.652	135.478	272.629	179.846	161.206			167.088	167.933	130.822	98.8108	104.671	160.515	75.2369	70.5261	99.4599
	25	176.962	155.007	142.601	179.375	118.783	128.706	255.841	179.446	166.444			154.636	166.957	137.505	129.725	110.736	163.502	62.454	111.483	99.214
	26	178.309	199.656	133.122	175.401	116.528	125.128	271.67	172.328	162.962			165.545	170.107	135.713	154.83	104.667	151.68	89.7714	70.5126	106.371
	27	176.521	155.084	136.876	173.688	127.603	127.839	230.225	167.032	165.817			151.02	174.042	133.229	144.442	107.925	157.047	92.8877	101.122	128.778
	28	172.149	198.513	137.781	170.036	125.39	124.916	236.172	173.187	162.925			136.007	178.183	134.355	153.467	105.795	166.808	104.842	102.659	103.938
	29	173.66	193.361	124.892	173.165	129.236	122.483	267.153	179.352	167.951			134.01	153.675	139.162	139.251	114.305	154.317	110.601	65.3974	127.349
	30	176.346	174.339	131.673	173.035	127.142	114.43	280.075	179.105	152.232			160.301	148.622	142.23	120.086	111.011	164.418	84.5214	54.4245	109.099
	31	170.945	201.261	129.484	170.334	121.525	118.809	259.85	175.574	158.111			134.801	156.544	139.459	138.185	105.416	161.611	83.9459	95.7871	54.2692
	32	168.522	192.257	121.754	175.47	118.225	120.883	280.279	168.754	152.265			138.882	146.278	141.499	137.584	103.198	150.82	106.618	84.1411	82.0218
	33	172.816	209.828	135.036	168.372	126.238	135.429	249.668	170.1	154.098			137.16	157.904	140.204	142.398	99.7034	158.195	92.9259	99.328	131.678
	34	173.621	183.451	127.649	168.094	121.508	136.18	270.027	175.36	166.913			122.927	155.798	136.554	160.095	106.046	153.593	102.083	71.012	86.2502
	35	166.901	198.56	143.119	171.24	112.013	118.595	284.322	174.208	165.272			142.873	152.142	137.099	132.748	104.244	150.431	96.6595	77.5181	82.1359
	36	167.378	194.698	126.597	166.856	114.009	117.215	285.498	174.461	137.805			144.263	149.936	134.485	121.165	91.6174	155.305	100.358	96.498	118.799
	37	165.364	195.304	129.07	173.276	118.667	121.145	236.539	178.404	145.406			143.404	150.625	136.39	158.809	91.0818	146.747	117.38	88.1118	105.924
	38	167.891	229.776	119.266	159.237	121.746	133.474	269.411	175.686	149.476			144.368	140.581	131.914	133.735	99.3592	153.778	97.6476	53.2111	78.878
	39	166.409	163.509	126.686	163.602	112.971	117.991	267.579	178.174	144.432			140.811	149.617	128.157	132.69	96.078	157.774	94.5291	128.416	113.308
	40	165.002	213.97	130.164	172.491	118.334	119.822	269.495	184.216	141.961			123.81	157.631	135.716	111.955	102.679	147.59	99.3226	112.175	102.471
	Fig 4B
	Time	fEPSCs slope (mV/ms)													fEPSCs slope (mV/ms)
		AAV GFAP-GFP													AAV GFAP-Cx30
	-10	88.7054	104.335	108.2	89.0693	93.4597	79.1869	102.845	84.6515	106.584	81.3891	94.0563	101.856		143.151	102.664	104.773	108.92	105.68	89.6547	88.5475	90.6709	89.9656	92.421	42.6531	85.9792
	-9	91.74	106.139	100.788	100.775	90.6469	80.1285	97.0636	96.4514	101.513	89.2845	101.844	90.1245		79.335	84.473	98.5381	107.299	89.4999	88.1756	96.7214	95.6885	83.8385	89.9898	44.553	85.7196
	-8	98.0114	89.5872	109.019	95.1071	96.2565	107.502	98.6057	95.6255	89.2598	83.4289	92.0236	103.603		95.0567	87.806	93.9481	99.595	100.537	95.052	100.481	94.5349	92.4923	96.3086	49.2647	84.7526
	-7	92.1268	103.221	102.631	99.9121	100.802	116.738	101.783	93.3882	108.457	95.7844	87.9124	92.3808		103.128	96.6897	95.9195	94.8895	110.054	99.974	96.1527	91.5191	95.1957	99.9116	50.086	80.038
	-6	98.2262	103.283	95.4002	101.243	106.565	105.129	97.833	105.105	93.7897	124.138	103.51	106.662		96.5914	89.5762	84.4625	94.598	93.4189	95.8015	107.282	99.8944	84.4977	97.1033	50.844	76.4804
	-5	101.368	97.1361	102.876	97.474	105.589	105.885	108.377	94.8022	103.31	100.393	92.6891	99.894		88.6017	97.4222	107.961	110.03	97.3485	101.376	98.2902	101.45	90.0793	111.768	48.0324	87.0165
	-4	106.452	100.441	100.329	100.778	86.6302	97.6471	101.945	106.999	97.1727	112.723	107.263	103.324		101.643	109.389	100.393	96.6133	132.241	108.134	100.111	97.3888	107.994	103.513	55.1535	82.2315
	-3	109.628	106.973	103.439	105.365	100.716	108.312	96.8278	94.836	99.2677	104.427	104.06	104.415		85.1026	99.8573	97.8761	100.245	96.1169	107.025	109.899	113.751	123.742	105.998	44.1565	75.8876
	-2	107.216	98.9293	96.2854	104.137	123.918	108.618	108.107	107.691	94.1145	92.0278	96.8836	97.4596		118.016	116.71	95.6097	96.8161	89.7729	108.929	100.414	115.51	111.129	105.672	51.8455	83.9195
	-1	106.527	89.956	81.0336	106.139	95.4166	90.8531	86.6118	120.45	106.532	116.404	119.758	100.281		89.3747	115.413	120.519	90.9945	85.3311	105.878	102.101	99.5928	121.066	97.3146	59.4209	91.5063
	1	147.822	131.78	153.034	144.03	161.764	111.795	122.053	162.001	150.361	194.42	123.495	142.448		123.023	112.226	109.616	124.154	104.051	136.395	124.928	144.926	168.458	124.335	62.0915	124.344
	2	113.004	83.557	109.014	103.969	124.433	83.8413	93.1772	108.954	90.1208	99.1083	102.349	125.919		92.0341	56.7922	87.0857	63.6889	66.2624	138.969	98.8974	81.7453	116.421	93.0907	50.5297	83.1793
	3	103.467	74.1505	88.4422	106.507	95.8278	91.2173	99.5143	108.616	61.0028	63.0821	97.9051	109.877		74.1902	74.4757	61.4011	91.1858	49.9555	128.89	99.2498	83.7034	114.468	94.4522	46.4017	72.947
	4	97.7051	78.7121	96.0852	83.4798	79.3077	103.707	91.5071	102.632	74.7033	97.8747	93.0189	99.4388		75.5704	62.1473	76.142	73.6515	85.7665	103.59	99.6897	122.001	119.007	84.5514	45.6906	78.5417
	5	95.1535	82.1423	83.3494	104.208	88.8392	92.7672	103.045	104.436	57.5095	88.7878	87.9941	103.209		52.0028	73.0307	53.5899	73.5482	34.7629	115.092	91.0635	110.984	118.706	92.1418	44.6724	68.7847
	6	97.7051	78.7121	96.0852	83.4798	79.3077	103.707	91.5071	102.632	74.7033	97.8747	93.0189	99.4388		75.5704	62.1473	76.142	73.6515	85.7665	103.59	99.6897	122.001	119.007	84.5514	45.6906	78.5417
	7	88.3424	70.648	83.2554	89.806	81.8485	98.5653	90.2157	104.434	60.173	123.222	70.2879	98.3485		78.299	65.6389	63.8109	74.6921	55.416	98.6018	92.1962	131.352	132.773	91.4456	52.3958	77.1558
	8	96.8704	75.9521	75.7233	85.8459	75.3508	104.603	94.8375	97.4457	79.0431	61.197	87.1206	101.078		99.4376	52.3699	64.0313	59.5411	46.8473	94.8154	99.7646	126.62	131.391	91.8391	48.5914	71.3358
	9	94.4496	76.6673	81.8126	106.087	80.5383	104.522	98.0914	103.817	84.5776	93.3173	85.3425	103.309		76.5725	81.2111	57.1834	58.9766	53.3301	98.518	104.154	149.961	128.614	93.1981	45.3924	76.0675
	10	87.579	70.2596	82.5826	91.3679	90.4414	101.211	107.411	101.566	68.6768	95.152	90.5964	112.74		102.362	61.1737	76.5281	79.3837	88.137	86.5863	103.306	164.391	133.787	94.4701	50.508	87.6534
	Fig 4D
		Exploration time (%)
		AAV GFAP-GFP		AAV GFAP-Cx30
		Familiar O	Novel O	Familiar O	Novel O
		28.125	71.875	42.8571	57.1429
		36.6667	63.3333	44.4444	55.5556
		35.7143	64.2857	48.3871	51.6129
		41.3793	58.6207	40	60
		27.7778	72.2222	46.6667	53.3333
		36.8421	63.1579	52.381	47.619
		21.875	78.125	36.2069	63.7931
		20	80	53.6585	46.3415
		31.5789	68.4211	45.1613	54.8387
		10.5263	89.4737	48	52
		34.2105	65.7895

## Sheet: Fig5
	Fig 5B
		Membrane potential (mV)			Membrane capacitance (pF)
		AAV GFAP-GFP	AAV GFAP-Cx30		AAV GFAP-GFP	AAV GFAP-Cx30
		-65.01	-49.56		96.087	92.982
		-60.52	-57.78		77.779	97.078
		-46.25	-57.3		65.021	82.097
		-47.27	-47.59		92.752	93.591
		-60.21	-56.91		75.506	34.1389
		-57.78	-62.82		64.115	62.828
		-54.71	-65.63		52.108	83.407
		-53.72	-52.81		90.5165	83.854
		-57.65			72.681
	Fig 5C
		Current (pA)	Number action potentials										Number action potentials
			AAV GFAP-GFP										AAV GFAP-Cx30
		0	0	0	0	0	0	0	0	0	0		0	0	0	0	0	0	0
		50	20	32	15	13	12	24	15	23	22		13	12	13	8	5	16	3
		100	30	36	22	21	22	27	25	35	32		19	22	19	18	16	25	6
		150	34	39	28	27	28	31	32	40	40		22	27	24	23	24	30	12
		200	36	40	32	28	31	33	34	42	46		25	29	26	26	32	33	17
	Fig 5D
		AHP duration (ms)
		AAV GFAP-GFP	AAV GFAP-Cx30
		6.357	11.0565
		8.7945	5.5185
		6.0645	19.968
		3.58678	9.9645
		4.134	12.7335
		5.265	8.931
		11.2515	9.555
		9.4965	6.708
		7.488

## Sheet: Fig6
	Fig 6A
		AHP duration (ms)					Current (pA)	Number action potentials										Number action potentials							Number action potentials									Number action potentials
		AAV GFAP-GFP	AAV GFAP-GFP + XE-991	AAV GFAP-Cx30	AAV GFAP-Cx30 + XE-991			AAV GFAP-GFP										AAV GFAP-Cx30							AAV GFAP-Cx30 + XE-991									AAV GFAP-GFP + XE-991										mEPSC frequency (Hz)
		6.357	7.8962	11.0565	6.16012		0	0	0	0	0	0	0	0	0	0		0	0	0	0	0	0		0	0	0	0	0	0	0	0		0	0	0	0	0	0	0	0			AAV GFAP-GFP	AAV GFAP-GFPcre + XE-991	AAV GFAP-Cx30	AAV GFAP-Cx30 + XE-991
		8.7945	6.942	5.5185	4.07457		50	20	32	15	13	12	24	15	23	22		12	13	8	5	16	3		5	11	25	20	14	25	36	19		17	28	25	10	28	28	18	27			2.10504	2.81312	1.19829	1.6549
		6.0645	9.282	19.968	8.502		100	30	36	22	21	22	27	25	35	32		22	19	18	16	25	6		12	31	42	27	30	40	45	32		26	39	37	35	36	40	28	34			3.61803	3.84767	1.07964	1.85739
		3.58678	5.304	9.9645	8.8725		150	34	39	28	27	28	31	32	40	40		27	24	23	24	30	12		22	38	51	31	39	45	48	37			42	43	44	36	44	33	36			2.7931	1.69122	0.49438	4.34131
		4.134	6.708	12.7335	5.7915		200	36	40	32	28	31	33	34	42	46		29	26	26	32	33	17		23	38	57	36	45								50		46					3.10936	1.91978	2.3343	4.13142
		5.265	9.8475	8.931	8.5995																																							2.43233	2.75642	1.62389	3.30797
		11.2515	7.0005	9.555	5.85																																							2.45993
		9.4965		6.708
		7.488
	Fig 6B
		fiber voley (mV)	fEPSCs slope (mV/ms)									fEPSCs slope (mV/ms)
			AAV GFAP-Cx30									AAV GFAP-Cx30 + XE991
		0.15	0.0956349	0.120185	0.174931	0.116788	0.0712589	0.170689	0.239622	0.152214		0.0911676	0.129475	0.120342	0.12545	0.115407	0.182341	0.104545	0.120389	0.217878	0.169301
		0.2	0.076964	0.171091	0.31007	0.170344	0.108889	0.333091	0.353059	0.201142		0.213643	0.204739	0.19427	0.170327	0.212008	0.26653	0.128775	0.228424	0.298482	0.23729
		0.25	0.124544	0.210498	0.415784	0.249568	0.13846	0.468728	0.405146	0.268273		0.498997	0.305343	0.260518	0.223225	0.230341	0.3399	0.172623	0.466505	0.356321	0.321265
		0.3	0.175085	0.22657	0.447868	0.264736	0.18879	0.571536	0.491012	0.301832		0.874726	0.380045	0.294731	0.274982	0.283297	0.403331	0.305758	0.7246	0.426016	0.345815
		0.35	0.246657	0.271678	0.466722	0.272899	0.212145	0.689538	0.540592	0.310975		1.24027	0.458915	0.359453	0.346366	0.354655	0.486792	0.435592	0.912617	0.483981	0.367284
	Fig 6C
		Time (ms)	fEPSCs slope (mV/ms)											fEPSCs slope (mV/ms)
			AAV GFAP-Cx30											AAV Cx30 + XE991
		-10	81.3868	72.61	97.0074	88.3949	124.49	92.2995	126.767	92.6583	118.874			90.1264	90.4466	64.3616	103.994	97.9534	145.619	119.824
		-9	100.735	90.0921	97.2517	120.323	105.627	86.841	84.2758	94.6496	75.4952			100.652	105.479	55.9166	99.7862	97.7038	111.575	80.4521
		-8	98.4446	87.4808	100.451	80.3666	97.6208	94.3903	99.6598	102.057	90.3695			108.232	106.639	72.1992	100.742	99.8125	98.9832	132.571
		-7	100.26	94.8611	95.4022	79.3289	92.2161	91.4492	135.24	109.453	97.4577			100.593	104.645	89.7999	93.2821	97.7716	92.6234	129.979
		-6	102.888	101.909	99.1081	101.203	89.1569	100.653	101.126	78.3527	70.4111			111.132	102.425	65.728	94.1826	106.009	104.351	103.256
		-5	100.998	107.906	97.4269	87.5132	98.8083	96.4353	127.095	110.639	113.841			93.421	108.045	95.266	98.4451	106.373	96.248	102.412
		-4	107.054	102.359	103.888	120.376	93.2037	109.743	89.1344	114.512	103.008			100.038	94.5787	114.768	96.0429	100.994	85.3499	103.715
		-3	95.0416	111.032	103.959	105.744	102.961	109.272	74.931	88.8469	99.6805			108.18	95.546	147.11	117.067	92.5088	91.1018	93.7416
		-2	107.716	118.307	97.6359	101.175	95.8488	101.252	91.0372	114.7	134.401			98.8606	105.285	146.942	92.9834	104.794	88.3895	93.7416
		-1	103.548	112.388	107.124	111.262	100.483	118.484	70.4318	92.4904	98.0982			88.7654	86.91	147.909	103.475	96.0795	85.7592	93.7416
		0	247.451	268.311	349.193	180.983	192.087	305.136	296.362	320.703	304.732			306.023	207.251	313.645	366.434	317.633	516.325	214.086
		1	231.794	198.619	267.41	140.255	138.051	221.253	172.181	143.793	202.033			306.023	118.55	163.516	259.546	266.967	523.838	118.994
		2	213.874	196.206	224.675	124.086	128.445	204.486	136.465	119.982	175.167			177.328	119.524	117.554	177.482	210.756	334.378	118.994
		3	188.85	203.678	203.388	103.151	128.768	193.75	114.992	126.724	143.119			189.191	106.37	97.7814	157.005	204.154	235.781	107.828
		4	194.65	198.321	191.883	119.23	130.553	182.459	127.487	126.587	147.553			192.124	108.453	135.105	129.338	185.082	216.028	155.102
		5	190.808	196.866	187.263	134.847	120.481	189.683	132.665	113.865	141.292			188.128	127.905	162.753	108.221	173.646	189.284	134.887
		6	170.501	216.75	163.345	136.396	112.991	182.638	134.019	61.5286	114.76			202.093	125.417	204.739	131.461	174.092	191.488	139.49
		7	181.862	201.482	169.379	138.967	114.926	176.453	123.724	130.572	115.367			233.303	115.462	234.712	119.839	160.198	196.834	141.83
		8	173.01	206.21	166.213	124.58	128.532	180.043	138.169	118.051	121.585			204.723	127.535	223.168	127.003	154.298	231.177	147.988
		9	169.713	204.513	161.787	105.931	125.524	173.911	141.929	169.745	122.68			237.726	126.058	247.475	129.257	159.125	252.259	142.392
		10	162.133	182.639	150.966	120.519	113.843	173.854	119.87	100.646	115.44			291.868	132.208	291.512	136.119	155.342	194.338	130.944
		11	160.37	188.894	151.742	136.788	106.414	176.382	92.3686	104.922	103.695			219.004	119.991	292.318	152.915	162.852	156.511	149.775
		12	176,87822+D56:D588	184.673	148.933	126.999	107.744	174.868	53.0157	103.544	130.143			229.569	123.484	214.373	151.926	144.48	206.894	161.162
		13	179.193	184.671	149.374	125.15	107.293	176.423	55.9326	97.1606	119.64			236.482	122.697	192.116	149.407	149.775	188.815	166.866
		14	167.246	191.98	151.827	135.774	106.135	175.842	87.442	110.14	150.087			249.491	113.455	161.33	135.393	161.162	231.348	160.16
		15	165.278	189.737	153.356	122.957	108.699	176.115	107.37	129.875	74.2805			260.725	108.723	124.436	125.707	166.866	212.002	152.487
		16	154.48	189.462	148.366	151.214	106.317	166.18	128.216	102.4	92.7832			235.934	142.398	136.53	107.651	160.16	218.189	150.171
		17	168.482	185.007	148.301	137.026	106.122	157.491	140.742	85.0977	85.1778			241.901	123.926	267.996	116.347	152.487	185.362	140.531
		18	179.388	177.576	140.215	141.892	108.882	156.592	143.925	47.0904	96.1683			250.466	140.761	179.173	127.848	150.171	172.849	133.271
		19	163.072	173.137	140.122	139.936	106.687	159.849	146.041	101.959	151.678			287.183	103.314	141.982	133.101	163.893	207.015	104.587
		20	150.052	175.135	137.127	126.494	106.464	168.274	140.152	130.346	131.314			272.668	89.1654	133.271	132.324	159.864	145.806	142.321
		21	163.693	172.889	138.36	119.96	110.068	160.5	145.996	85.1523	89.916			273.009	110.686	104.587	127.475	163.605	169.579	104.587
		22	143.299	172.315	137.223	134.036	106.864	164.966	140.546	84.3868	108.063			288.666	125.618	132.275	127.247	163.602	161.626	132.096
		23	123.548	174.929	138.722	143.287	108.61	156.418	129.467	116.591	91.0349			251.908	107.484	130.283	132.155	156.198	142.001	138.603
		24	167.088	167.933	130.822	98.8108	104.671	160.515	75.2369	70.5261	99.4599			266.587	113.738	189.874	132.722	157.611	181.277	139.715
		25	154.636	166.957	137.505	129.725	110.736	163.502	62.454	111.483	99.214			280.485	101.297	269.362	113.842	156.21	157.802	139.715
		26	165.545	170.107	135.713	154.83	104.667	151.68	89.7714	70.5126	106.371			255.405	124.569	226.757	101.204	141.354	168.964	123.95
		27	151.02	174.042	133.229	144.442	107.925	157.047	92.8877	101.122	128.778			252.425	124.569	240.107	119.607	166.06	140.034	128.183
		28	136.007	178.183	134.355	153.467	105.795	166.808	104.842	102.659	103.938			247.648	138.549	221.802	119.607	161.154	131.034	151.35
		29	134.01	153.675	139.162	139.251	114.305	154.317	110.601	65.3974	127.349			262.444	139.428	213.586	108.713	147.859	158.436	109.16
		30	160.301	148.622	142.23	120.086	111.011	164.418	84.5214	54.4245	109.099			230.742	115.476	241.591	126.046	154.423	158.412	123.005
		31	134.801	156.544	139.459	138.185	105.416	161.611	83.9459	95.7871	54.2692			220.478	116.963	262.952	138.447	148.569	157.553	123.95
		32	138.882	146.278	141.499	137.584	103.198	150.82	106.618	84.1411	82.0218			231.356	116.963	290.31	129.693	158.255	157.553	123.005
		33	137.16	157.904	140.204	142.398	99.7034	158.195	92.9259	99.328	131.678			265.318	116.963	288.646	138.436	144.409	150.227	131.109
		34	122.927	155.798	136.554	160.095	106.046	153.593	102.083	71.012	86.2502			254.257	115.476	307.679	138.436	143.623	166.711	131.295
		35	142.873	152.142	137.099	132.748	104.244	150.431	96.6595	77.5181	82.1359			257.522	115.476	295.053	126.046	153.315	166.711	131.295
		36	144.263	149.936	134.485	121.165	91.6174	155.305	100.358	96.498	118.799			234.502	115.476	259.107	126.046	160.849	171.911	123.005
		37	143.404	150.625	136.39	158.809	91.0818	146.747	117.38	88.1118	105.924			241.892	131.391	265.017	126.417	139.264	152.858	174.23
		38	144.368	140.581	131.914	133.735	99.3592	153.778	97.6476	53.2111	78.878			235.237	131.391	257.948	126.417	133.243	141.721	131.295
		39	140.811	149.617	128.157	132.69	96.078	157.774	94.5291	128.416	113.308			148.845	127.592	265.133	126.417	139.31	152.858	121.915
		40	123.81	157.631	135.716	111.955	102.679	147.59	99.3226	112.175	102.471			148.845	127.718	312.334	121.538	133.243	167.529	116.438
